# Supplementary material for: The Relationship between Resiliency, Psychological Empowerment, and Teacher Burnout across Different Genders: A Psychological Network Analysis
Source: Behav Sci (Basel). 2024 Sep 30;14(10):878. doi: 10.3390/bs14100878 (PMC11505325; doi:10.3390/bs14100878)
Supplement: Supplementary file 1 [file behavsci-14-00878-s001.zip]

Archive with 1 entries (1 files):
- behavsci-3112942-supplementary.pdf
